# Supplementary material for: Dendronized Gelatin-Mediated Synthesis of Gold Nanoparticles
Source: Molecules. 2022 Sep 18;27(18):6096. doi: 10.3390/molecules27186096 (PMC9500934; doi:10.3390/molecules27186096)
Supplement: Supplementary file 1 [file molecules-27-06096-s001.zip]

Archive with 1 entries (1 files):
- molecules-1900378-supplementary.pdf
